# Supplementary material for: A Cross‐System Comparison of Dark Carbon Fixation in Coastal Sediments
Source: Global Biogeochem Cycles. 2020 Feb 19;34(2):e2019GB006298. doi: 10.1029/2019GB006298 (PMC7375125; doi:10.1029/2019GB006298)
Supplement: Supplementary file 2 — Table S1 [file GBC-34-e2019GB006298-s002.xlsx]

## Sheet: Sheet1
Site	Code	Water depth (mbsl)	ϕ	OC %	Macrofauna	BGC regime	Sediment depth (cm)	DCF	Surface DCF	TOU	DOU	OPD	αCO2	αCO2 DOU	Reference
								mmol m-2 d-1		mmol m-2 d-1	mmol m-2 d-1	mm	C(0-5 cm) : O2TOU	C(0-1 cm) : O2DOU
Gullmar Fjord, SW Sweden	StnL	30	0.5	3.1	P	Bioturbated	4	4.8	0.33	22	NR	NR	0.22	NA	Enoksson & Samuelsson 1987 ++
Marine lagoon Faellesstrand NE Fyn Island, Denmark (incubated sediment for 24 days)	I.MLF24	0.4	0.32	0.5	A	Advective	3.5	3.1	0.18	18	18*	NR	0.17	0.03	Thomsen & Kristensen 1997 ++
Janssand sandflat (upper flat), German Wadden Sea	JS06	0	0.45	0.7 f	P	Advective	3	3	0.32	~145 a	~47 a	<20 a (low tide)	~0.02	~0.02	Lenk et al., 2010 ++
Brackish lagoon, Brazil	Br1	2	NR	0.2	NR	NA	1	1.0±0.4	NA	37±5	NR		0.03	NA	Santoro et al., 2013 ++
	Br2	1.8	NR	8	NR	NA	1	1.4±2.6		97±7		NR	0.01
	Br3	1.8	NR	9.4	NR	NA	1	0.8±0.2		51±3			0.02
Rattekaai Salt Marsh, (Oosterschelde) the Netherlands	RK05	0	0.6	NR	A	Diffusive	5	5.5±1.9	0.93	NA	17±3	0.45	NA	0.32	Boschker et al., 2014 +
	RK06	0	0.6	2	A		5	36.3±4.8	0.98	192**	192±41	0.23	0.189062	0.19
Zandkreek (Oosterschelde), the Netherlands	ZK05	0	0.5	NR	P	Bioturbated	5	2.6±0.3	0.68	NR	15±0.4	1.7	NA	0.17
	ZK07	0	0.5	0.6	P		5	2.9±0.2	0.61	NR	16±2	0.95		0.18
Marine Lake Grevelingen, the Netherlands (time series incubation experiment)	I.MLG1	34	0.9	3.4	A	Diffusive	3	1.6±0.5	0.84	51*	51±4	0.5	0.03	0.03	Vasquez-Cardenas et al., 2015 +
	I.MLG9				A		3	9.6±2.4	0.79	45*	45±3	0.4	0.21	0.17
	I.MLG13				A		3	10.9±0.9	0.38	76*	76±4	0.6	0.14	0.05
	I.MLG12				A		3	7.3±2.2	0.55	78*	78±18	0.2	0.09	0.05
Intertidal sand, France	CS	0	NR	NR	NR	NA	1	0.38	NA				NA	NA	Dyskma et al., 2016 +++
	CA	0	NR	NR	NR	NA	1	0.5		NR	NR	NR
	JS13	0	0.35	0.11	P	Advective	1	1.1
Marine Lake Grevelingen, the Netherlands	MLG1m	34	0.89	4	A	Diffusive	5	3.1±0.5	0.38	30±0.6 b	18±2	1.8	0.1	0.07	Lipsewers et al., 2017 +
	MLG2m	24			A		5	1.9±0.1	0.74	26±0.2 b	16±3	2.6	0.07	0.09
	MLG3m	17			A		5	1.4±0.3	0.44	26±2 b	17±6	2.4	0.05	0.04
	MLG1a	34		3.7	A		5	0.2±0.07	0.72	0.5±0.5 b	0	0	NA	NA
	MLG2a	24			A		5	0.8±0.3	0.59	12±1. 2 b	0	0	0.06	NA
	MLG3a	17			A		5	1.1±0.5	0.78	19±1 b	14±2	1.1	0.06	0.06
Kobbefjord, Greenland	KF.jun	110	0.78	7.4 c	P	Bioturbated	6	0.5±0.07	0.32	11±1.8	5±3.3	8 c	0.04	0.03	Vasquez-Cardenas et al., 2018 +
	KF.sep		0.75	5.2 c			6	0.6±0.04	0.2	12±0.6	6±1.3	6 c	0.05	0.02
	KF.dec		0.79	6.5 c			6	0.4±0.2	0.41	7±1.7	7±1.2	6 c	0.06	0.03
	KF.may		0.79	6.4 c			6	0.08±0.05	0.29	7±1.3	5±0.9	6 c	0.01	0.004
Rattekaai Salt Marsh, (Oosterschelde) the Netherlands	RK11	0	0.74	3	A	Diffusive	5	8.6±2.6	0.75	82±22	30±4 d	0.7 d	0.11	0.21	This study +
Zandkreek (Oosterschelde), the Netherlands	ZK11	0	0.54	0.4	P	Bioturbated	5	2.5±0.9	0.5	55±12	14±3	1.8	0.05	0.18
Oosterschelde sand flat, the Netherlands	OSF	0	0.42	0.2	P	Bioturbated	4	1.5±0.5	0.6	38±16	5±1.6 d	1.6 d	0.04	0.19
Westerschelde mud flat (Kapellebank), the Netherlands	WMF	0	0.72	2	P	Bioturbated	4	1.8±0.5	0.38	86±4	17±6	2	0.02	0.04
SE Frisian Front (station 15) North Sea	NS.15	33	0.5	0.2	P	Bioturbated	6	0.9±0.06	0.46	23±3	6.7-8.9 e	3-15 e	0.04	NA
Dutch coast (station 13) North Sea	NS.13	9	0.37	0.03	P	Advective	6	0.07±0.02	0.46	8±1.6			0.01	NA
SE Dogger Bank (station 8) North Sea	NS.8	50	0.4	0.1	P	Advective	6	0.2±0.09	0.19	8±0.3			0.03	NA
NW Dogger Bank (station 4) North Sea	NS.4	53	0.31	0.1	P	Advective	6	0.07±0.02	0.4	3.4±0.6			0.02	NA
a) Jansen et al., 2009
b) Seitaj et al., 2015
c) Sørensen et al., 2015
d) Malkin et al., 2014
e) Lohse et al., 1996
f) Billerbeck et al. 2006
NR: Not reported; NA: Not applicable
Technique used to measure DCF in sediments: (+) = 13C PLFA-SIP method, (++) = 14C-Scintillography, (+++) = 14C- Scintillography - FISH - FACS
(*): TOU and DOU are considered equal in incubated sediments that were homogenized and defaunated.
(**) The high DOU rates were used as TOU rates
